# Supplementary material for: Development and Validation of a Daily Habit Scale
Source: Front Neurosci. 2022 Jul 6;16:880023. doi: 10.3389/fnins.2022.880023 (PMC9298974; doi:10.3389/fnins.2022.880023)
Supplement: Supplementary file 1 [file Table_1.XLSX]

## Sheet: Supplementary table 1a and 1b
Supplementary table 1a. Frequency (%) of all reponses (n=585) for the test sample														Supplementary table 1b. Frequency (%) of all reponses (n=99) for the retest sample
	Item description	I do	I do not	F1	F2	F3	F4	F5	A1	A2	A3	A4			Item description	I do	I do not	F1	F2	F3	F4	F5	A1	A2	A3	A4
1	Smoking	20	80	4.6	4.6	5	5.6	0.2	6.3	3.1	9.7	3.9		1	Smoking	12.1	87.9	2	0	3	4	3	3	2	7.1	3
2	Having alcoholic drink	75	25	0.5	17.1	43.6	13	0.9	16.9	5.3	20.2	14.5		2	Having alcoholic drink	84.8	15.2	2	16.2	47.5	19.2	0	19.2	5.1	33.3	14.1
3	Drinking water	99	1	1.9	0.2	0.9	14.9	81.2	63.2	17.9	47.4	22.2		3	Drinking water	99	1	1	0	3	15.2	79.8	65.7	20.2	58.6	32.2
4	Drinking tea/coffee	86.5	13.5	0.9	1.7	10.3	31.8	41.9	31.8	7.9	42.6	13.2		4	Drinking tea/coffee	96	4	3	0	6.1	39.4	47.5	39.4	11.1	50.5	11.1
5	Chewing gums	36.2	63.8	0.2	15	14.2	6.3	0.5	11.3	7.2	5.6	5.3		5	Chewing gums	28.3	71.7	2	11.1	10.1	3	2	6.1	7.1	4	2
6	Eating fast food	66.8	33.2	0.5	41.4	23.9	0.5	0.5	9.7	6.7	23.1	15.4		6	Eating fast food	51.5	48.5	1	0	36.4	14.1	0	6.1	4	18.2	8.1
7	Eating chocolate/sweets	88.5	11.5	0.5	10.8	48.7	24.8	3.8	22.1	15	43.8	13.8		7	Eating chocolate/sweets	94.9	5.1	2	9.1	44.4	35.4	4	15.2	16.2	51.5	19.2
8	Eating savoury snacks/crisps	78.5	21.5	0.3	12.3	44.8	18.6	2.4	20.7	12.5	33.8	9.6		8	Eating savoury snacks/crisps	92.9	7.1	1	9.1	51.5	28.3	3	24.2	14.1	43.4	11.1
9	Taking prescribed medication	42.2	57.8	1	5.5	1.7	27.9	6.2	21.7	3.9	10.6	4.8		9	Taking prescribed medication	43.3	56.6	1	0	2	34.3	6.1	28.3	7.1	15.2	7.1
10	Taking pain killers	46	54	0.7	33.7	8.5	2.1	1	9.6	0.9	17.6	6.2		10	Taking pain killers	60.6	39.4	1	0	45.5	12.1	2	12.1	27.3	0	6.1
11	Having a rest	85	15	0.7	4.1	16.9	49.7	13.5	37.3	21.7	44.4	15.6		11	Having a rest	73.7	26.3	0	2	17.2	40.4	14.1	36.4	25.3	36.4	22.2
12	Sleeping late	63.8	36.2	0.3	5.5	35.6	22.1	0.3	30.8	26.5	21	9.7		12	Sleeping late	59.6	40.4	1	3	40.4	14.1	1	32.3	25.3	28.3	14.1
13	Waking up early	76.6	23.4	0.7	3.4	24.8	46.5	1.2	46	15.9	14.4	7.4		13	Waking up early	83.8	16.2	0	3	28.3	52.5	0	56.5	19.2	20.2	8.1
14	Having sex	66.2	33.8	0.9	18.3	39.5	6.5	1	10.8	4.6	39.5	12.3		14	Having sex	66.7	33.3	1	21.2	42.4	2	0	12.1	1	34.3	13.1
15	Gesturing	80.3	19.7	0.9	0.7	4.8	21	53	70.6	37.3	30.3	7.4		15	Gesturing	88.9	11.1	0	1	8.1	25.3	54.5	77.8	44.4	34.3	9.1
16	Carrying out household chores	88.2	11.8	0.2	1.4	16.6	38.3	31.8	37.8	20	34	11.8		16	Carrying out household chores	100	0	0	2	18.2	38.4	41.4	54.5	19.2	45.4	13.1
17	Cleaning/ tidying	93.2	6.8	0.9	3.2	25.3	38.5	25.3	43.8	21.5	40	11.3		17	Cleaning/ tidying	99	1	2	3	17.2	39.4	37.4	58.6	24.2	41.4	14.1
18	Brushing my teeth	99.7	0.3	0.3	0	1.9	33.7	63.6	56.9	13.7	54.7	20		18	Brushing my teeth	100	0	71.7	0	0	0	28.3	59.6	16.2	59.6	27.3
19	Brushing my hair	70.8	29.2	0	0.5	6.3	42.9	21	36.4	12.5	30.6	8.5		19	Brushing my hair	85.9	14.1	0	0	7	57.6	21.1	44.4	16.2	42.4	16.2
20	Washing my hands	99.5	0.5	0.5	0	0	7.5	91.1	70.1	26	53	21.9		20	Washing my hands	100	0	0	0	1	6.1	92..9	72.7	29.3	54.5	24.2
21	Shaving	70.1	29.9	0	12.6	42.2	15	0.2	17.4	6.3	37.9	10.6		21	Shaving	64.6	35.4	2	11.1	35.4	16.2	0	20.2	5.1	27.3	11.1
22	Putting on makeup/ perfum	59.1	49.9	0.3	7	16.2	33.7	1.9	21.5	7.5	27	7.9		22	Putting on makeup/ perfum	67.7	32.2	0	6.1	22.2	38.4	1	29.3	7.1	29.3	7.1
23	Having a bath/ shower	99.8	0.2	0.3	0.3	6.2	86.7	6.3	41.9	11.6	65.8	21.4		23	Having a bath/ shower	100	0	2	0	10.1	77.8	10.1	48.5	9.1	71.7	28.3
24	Emptying bowels	89.6	10.4	0.7	0	3.6	60.5	24.8	47.2	10.1	59.1	27.9		24	Emptying bowels	100	0	0	0	0	75.8	24.2	57.6	10.1	60.6	28.3
25	Shopping	92.8	7.2	1	23.8	61.7	6	0.3	16.8	8.4	52.8	12.5		25	Shopping	97	3	0	14.1	76.8	3	0	21.2	6.1	54.5	14.1
26	Spending money	94.9	5.1	0.9	5.1	45.1	37.3	6.5	25.5	17.1	54	14		26	Spending money	97	3	1	7.1	55.6	29.3	4	31.3	9.1	55.6	17.2
27	Watching TV	81	19	0	1.7	11.6	48.9	18.8	36.1	18.6	39.8	10.8		27	Watching TV	91.9	8.1	0	2	12.1	60.6	17.2	39.4	23.2	51.5	11.1
28	Using my mobile phone	98.3	1.7	0.7	0	1.7	10.4	85.5	68	40.3	62.9	20		28	Using my mobile phone	99	1	1	0	3	11.1	83.8	64.6	46.5	64.6	24.2
29	Calling particular people	74.2	25.8	0.3	3.6	36.4	24.8	8.9	21.5	8.5	43.8	10.3		29	Calling particular people	84.8	15.2	0	8.1	47.5	25.3	4	15.2	6.1	43.4	13.1
30	Surfing internet	96.1	3.9	1.7	0.2	4.4	20.9	68.9	57.6	39.8	55.7	18.5		30	Surfing internet	96	4	0	0	7.1	25.3	63.6	50.5	35.4	55.6	17.2
31	Checking emails	95.2	4.8	0.3	0.3	5.5	30.3	58.8	52.6	31.1	49.6	10.9		31	Checking emails	99	1	1	0	1	29.3	67.7	60.6	37.4	41.4	16.2
32	Socialising	89.7	10.3	1.2	6.5	35.4	31.3	15.4	29.6	17.4	60.7	14.9		32	Socialising	97	3	0	8.1	50.5	23.2	14.1	34.4	18.2	65.7	19.2
33	Internet and social networking	85	15	0.7	1.5	7.4	26.5	48.9	47.2	36.6	38.5	9.2		33	Internet and social networking	81.8	18.2	0	0	11.1	32.3	38.4	48.5	35.4	36.4	8.1
34	Reading newspaper	74.4	25.6	0.3	8.4	24.4	32.1	11.1	18.1	11.6	40.9	14.5		34	Reading newspaper	87.9	12.1	0	6.1	28.3	38.4	15.2	33.3	8.1	47.5	12.1
35	Listening to music	95	5	0.7	2.1	15.6	34.7	42.1	45	22.1	54.5	22.6		35	Listening to music	91.9	8.1	1	3	19.2	42.4	26.3	46.5	15.2	59.6	17.2
36	Exercising	84.6	15.4	0.2	3.9	31.1	44.3	5.1	16.4	8	49.7	15.9		36	Exercising	93.9	6.1	0	4	32.2	50.5	7.1	23.2	11.1	57.6	15.2
37	Participating in sports	36.8	63.2	0.7	7.7	21	6.5	0.9	6.2	4.3	21.2	5.8		37	Participating in sports	35.4	64.6	1	8.1	19.2	7.1	0	7.1	1	20.2	7.1
38	Playing games	53.3	46.7	0.3	5.8	15.2	19.1	12.8	17.8	12.5	25.8	10.4		38	Playing games	33.3	66.7	0	2	13.1	15.2	3	15.2	7.1	10.1	6.1
	F1=I do
	F2=I do monthly
	F3=I do weekly
	F4=I do daily
	F5=I do several times a day
	A1= I do automatically/without thinking
	A2=I start doing before I ralze I doiing it
	A3=I would find it hard to do
	A4=I would continue doing regardless of the consequence

## Sheet: Supplementary table 2a and 2b
Supplementary table 2a. Factor by factor Spearman rho correlation coefficients and the respective p-values based on the test sample
		F1: Hygiene and self-care activities	F2: Leisure activities	F3: Household activities	F4: Common daily activities	F5: Unhealthy habits	F6: Sport-related activities	F7: Technologu and internet use	F8: Sleep-related activities
F1: Hygiene and self-care activities	Correlation Coefficient	1	.223**	.367**	.205**	.368**	.304**	.397**	.262**
	p	.	<0.001	<0.001	<0.001	<0.001	<0.001	<0.001	<0.001
F2: Leisure activities	Correlation Coefficient	.223**	1	.154**	0.008	.347**	.133**	.378**	.310**
	p	<0.001	.	0	0.847	<0.001	0.001	<0.001	<0.001
F3: Household activities	Correlation Coefficient	.367**	.154**	1	.371**	.254**	.270**	.371**	.193**
	p	<0.001	<0.001	.	<0.001	<0.001	<0.001	<0.001	<0.001
F4: Common daily activities	Correlation Coefficient	.205**	0.008	.371**	1	.084*	.184**	.128**	0.029
	p	<0.001	0.847	<0.001	.	0.043	<0.001	0.002	0.488
F5: Unhealthy habits	Correlation Coefficient	.368**	.347**	.254**	.084*	1	.218**	.387**	.244**
	p	<0.001	<0.001	<0.001	0.043	.	<0.001	<0.001	<0.001
F6: Sport-related activities	Correlation Coefficient	.304**	.133**	.270**	.184**	.218**	1	.208**	.165**
	p	<0.001	0.001	<0.001	<0.001	<0.001	.	<0.001	<0.001
F7: Technologu and internet use	Correlation Coefficient	.397**	.378**	.371**	.128**	.387**	.208**	1	.280**
	p	<0.001	<0.001	<0.001	0.002	<0.001	<0.001	.	0
F8: Sleep-related activities	Correlation Coefficient	.262**	.310**	.193**	0.029	.244**	.165**	.280**	1
	p	<0.001	<0.001	<0.001	0.488	<0.001	<0.001	<0.001	.
Supplementary table 2b. Factor by factor Spearman rho correlation coefficients and the respective p-values based on the retest sample
		F1: Hygiene and self-care activities	F2: Leisure activities	F3: Household activities	F4: Common daily activities	F5: Unhealthy habits	F6: Sport-related activities	F7: Technologu and internet use	F8: Sleep-related activities
F1: Hygiene and self-care activities	Correlation Coefficient	1	.465**	.409**	0.041	.502**	0.107	.547**	.372**
	p	.	<0.001	<0.001	0.689	<0.001	0.293	<0.001	<0.001
F2: Leisure activities	Correlation Coefficient	.465**	1	.381**	0.099	.496**	0.097	.436**	.409**
	p	<0.001	.	<0.001	0.328	<0.001	0.343	<0.001	<0.001
F3: Household activities	Correlation Coefficient	.409**	.381**	1	0.162	.308**	0.094	.548**	.332**
	p	<0.001	<0.001	.	0.108	0.002	0.357	<0.001	0.001
F4: Common daily activities	Correlation Coefficient	0.041	0.099	0.162	1	.213*	0.15	0.12	0.156
	p	0.689	0.328	0.108	.	0.035	0.141	0.235	0.124
F5: Unhealthy habits	Correlation Coefficient	.502**	.496**	.308**	.213*	1	.290**	.451**	.366**
	p	<0.001	<0.001	0.002	0.035	.	0.004	<0.001	<0.001
F6: Sport-related activities	Correlation Coefficient	0.107	0.097	0.094	0.151	.290**	1	0.176	0.062
	p	0.293	0.343	0.357	0.141	0.004	.	0.082	0.542
F7: Technologu and internet use	Correlation Coefficient	.547**	.436**	.548**	0.121	.451**	0.176	1	.386**
	p	<0.001	<0.001	<0.001	0.235	<0.001	0.082	.	<0.001
F8: Sleep-related activities	Correlation Coefficient	.372**	.409**	.332**	0.156	.366**	0.062	.386**	1
	p	<0.001	<0.001	0.001	0.124	<0.001	0.542	<0.001	.
* Correlation is significant at the 0.05 level (2-tailed).
** Correlation is significant at the 0.01 level (2-tailed).
